# Supplementary material for: Leisure Engagement during COVID-19 and Its Association with Mental Health and Wellbeing in U.S. Adults
Source: Int J Environ Res Public Health. 2022 Jan 19;19(3):1081. doi: 10.3390/ijerph19031081 (PMC8834183; doi:10.3390/ijerph19031081)
Supplement: Supplementary file 1 [file ijerph-19-01081-s001.zip]

Archive with 1 entries (1 files):
- ijerph-1537737-supplementary.pdf
